# Supplementary material for: Modified Gold Screen-Printed Electrodes for the Determination of Heavy Metals
Source: Sensors (Basel). 2024 Jul 30;24(15):4935. doi: 10.3390/s24154935 (PMC11314839; doi:10.3390/s24154935)
Supplement: Supplementary file 1 [file sensors-24-04935-s001.zip]

Archive with 1 entries (1 files):
- sensors-3103354-supplementary.pdf
